# Supplementary material for: Molecular investigation reveals three hemotropic mycoplasmas in cats and three tick species in China
Source: Front Vet Sci. 2025 Jan 30;12:1522904. doi: 10.3389/fvets.2025.1522904 (PMC11821626; doi:10.3389/fvets.2025.1522904)
Supplement: Supplementary Table 1 — Isolates, organism, host and GenBank number of hemotropic mycoplasmas samples. [file Table_1.XLSX]

## Sheet: Sheet1
Isolate	Organism	Host	Accession number
HN2304	Candidatus Mycoplasma haemobos	Cat	PP937190
HN2307	Candidatus Mycoplasma haemobos	Cat	PP937191
HN2312	Candidatus Mycoplasma haemobos	Cat	PP937192
HN2315	Candidatus Mycoplasma haemobos	Cat	PP937193
HN2318	Candidatus Mycoplasma haemobos	Cat	PP937194
HN2322	Candidatus Mycoplasma haemobos	Cat	PP937195
HN2326	Candidatus Mycoplasma haemobos	Cat	PP937196
HN2331	Candidatus Mycoplasma haemobos	Cat	PP937197
HN2336	Candidatus Mycoplasma haemobos	Cat	PP937198
HN2340	Candidatus Mycoplasma haemobos	Rhipicephalus sanguineus sensu lato	PP937199
HN2345	Candidatus Mycoplasma haemobos	Rhipicephalus sanguineus sensu lato	PP937200
HN2349	Candidatus Mycoplasma haemobos	Rhipicephalus sanguineus sensu lato	PP937201
HN2352	Candidatus Mycoplasma haemobos	Rhipicephalus sanguineus sensu lato	PP937202
HN2355	Candidatus Mycoplasma haemobos	Rhipicephalus sanguineus sensu lato	PP937203
HN2358	Candidatus Mycoplasma haemobos	Rhipicephalus sanguineus sensu lato	PP937204
HN2360	Candidatus Mycoplasma haemobos	Rhipicephalus sanguineus sensu lato	PP937205
HN2363	Candidatus Mycoplasma haemobos	Rhipicephalus sanguineus sensu lato	PP937206
HN2366	Candidatus Mycoplasma haemobos	Rhipicephalus sanguineus sensu lato	PP937207
HN2369	Candidatus Mycoplasma haemobos	Rhipicephalus sanguineus sensu lato	PP937208
HN2371	Candidatus Mycoplasma haemobos	Rhipicephalus sanguineus sensu lato	PP937209
HN2377	Candidatus Mycoplasma haemobos	Rhipicephalus sanguineus sensu lato	PP937210
HN2380	Candidatus Mycoplasma haemobos	Rhipicephalus microplus	PP937211
HN2383	Candidatus Mycoplasma haemobos	Rhipicephalus microplus	PP937212
HN2385	Candidatus Mycoplasma haemobos	Rhipicephalus microplus	PP937213
HN2388	Candidatus Mycoplasma haemobos	Rhipicephalus microplus	PP937214
HN2392	Candidatus Mycoplasma haemobos	Rhipicephalus microplus	PP937215
HN2396	Candidatus Mycoplasma haemobos	Rhipicephalus microplus	PP937216
HN2398	Candidatus Mycoplasma haemobos	Rhipicephalus microplus	PP937217
HN23100	Candidatus Mycoplasma haemobos	Rhipicephalus microplus	PP937218
HN23103	Candidatus Mycoplasma haemobos	Rhipicephalus microplus	PP937219
HN23106	Candidatus Mycoplasma haemobos	Rhipicephalus microplus	PP937220
HN23108	Candidatus Mycoplasma haemobos	Rhipicephalus microplus	PP937221
HN23111	Candidatus Mycoplasma haemobos	Rhipicephalus microplus	PP937222
HN23112	Candidatus Mycoplasma haemobos	Rhipicephalus microplus	PP937223
HN23115	Candidatus Mycoplasma haemobos	Rhipicephalus microplus	PP937224
HN23119	Candidatus Mycoplasma haemobos	Rhipicephalus microplus	PP937225
HN23120	Candidatus Mycoplasma haemobos	Rhipicephalus microplus	PP937226
HN23122	Candidatus Mycoplasma haemobos	Rhipicephalus microplus	PP937227
HN23126	Candidatus Mycoplasma haemobos	Rhipicephalus microplus	PP937228
HN23130	Candidatus Mycoplasma haemobos	Rhipicephalus microplus	PP937229
HN23132	Candidatus Mycoplasma haemobos	Rhipicephalus microplus	PP937230
HN23136	Candidatus Mycoplasma haemobos	Rhipicephalus microplus	PP937231
HN23137	Candidatus Mycoplasma haemobos	Rhipicephalus microplus	PP937232
HN23139	Candidatus Mycoplasma haemobos	Rhipicephalus microplus	PP937233
HN23140	Candidatus Mycoplasma haemobos	Rhipicephalus microplus	PP937234
HN23143	Candidatus Mycoplasma haemobos	Rhipicephalus microplus	PP937235
HN23145	Candidatus Mycoplasma haemobos	Rhipicephalus microplus	PP937236
HN23147	Candidatus Mycoplasma haemobos	Rhipicephalus microplus	PP937237
HN23149	Candidatus Mycoplasma haemobos	Rhipicephalus microplus	PP937238
HN23151	Candidatus Mycoplasma haemobos	Rhipicephalus microplus	PP937239
HN23152	Candidatus Mycoplasma haemobos	Rhipicephalus microplus	PP937240
HN23155	Candidatus Mycoplasma haemobos	Rhipicephalus microplus	PP937241
HN23157	Candidatus Mycoplasma haemobos	Rhipicephalus microplus	PP937242
HN23159	Candidatus Mycoplasma haemobos	Rhipicephalus microplus	PP937243
HN23162	Candidatus Mycoplasma haemobos	Rhipicephalus microplus	PP937244
HN23170	Candidatus Mycoplasma haemobos	Haemaphysalis longicornis	PP937245
HN23172	Candidatus Mycoplasma haemobos	Haemaphysalis longicornis	PP937246
HN23174	Candidatus Mycoplasma haemobos	Haemaphysalis longicornis	PP937247
HN23175	Candidatus Mycoplasma haemobos	Haemaphysalis longicornis	PP937248
HN23177	Candidatus Mycoplasma haemobos	Haemaphysalis longicornis	PP937249
HN23179	Candidatus Mycoplasma haemobos	Haemaphysalis longicornis	PP937250
HN23180	Candidatus Mycoplasma haemobos	Haemaphysalis longicornis	PP937251
HN23182	Candidatus Mycoplasma haemobos	Haemaphysalis longicornis	PP937252
HN23185	Candidatus Mycoplasma haemobos	Haemaphysalis longicornis	PP937253
HN23186	Candidatus Mycoplasma haemobos	Haemaphysalis longicornis	PP937254
HN23189	Candidatus Mycoplasma haemobos	Haemaphysalis longicornis	PP937255
HN23190	Candidatus Mycoplasma haemobos	Haemaphysalis longicornis	PP937256
HN23192	Candidatus Mycoplasma haemobos	Haemaphysalis longicornis	PP937257
HN23195	Candidatus Mycoplasma haemobos	Haemaphysalis longicornis	PP937258
HN23196	Candidatus Mycoplasma haemobos	Haemaphysalis longicornis	PP937259
HN23197	Candidatus Mycoplasma haemobos	Haemaphysalis longicornis	PP937260
HN23199	Candidatus Mycoplasma haemobos	Haemaphysalis longicornis	PP937261
HN23201	Candidatus Mycoplasma haemobos	Haemaphysalis longicornis	PP937262
HN23203	Candidatus Mycoplasma haemobos	Haemaphysalis longicornis	PP937263
HN23204	Candidatus Mycoplasma haemobos	Haemaphysalis longicornis	PP937264
HN23206	Candidatus Mycoplasma haemobos	Haemaphysalis longicornis	PP937265
HN23209	Candidatus Mycoplasma haemobos	Haemaphysalis longicornis	PP937266
HN23211	Candidatus Mycoplasma haemobos	Haemaphysalis longicornis	PP937267
HN23212	Candidatus Mycoplasma haemobos	Haemaphysalis longicornis	PP937268
HN23213	Candidatus Mycoplasma haemobos	Haemaphysalis longicornis	PP937269
HN23216	Candidatus Mycoplasma haemobos	Haemaphysalis longicornis	PP937270
HN23218	Candidatus Mycoplasma haemobos	Haemaphysalis longicornis	PP937271
HN23222	Candidatus Mycoplasma haemobos	Haemaphysalis longicornis	PP937272
HN23225	Candidatus Mycoplasma haemobos	Haemaphysalis longicornis	PP937273
HN23227	Candidatus Mycoplasma haemobos	Haemaphysalis longicornis	PP937274
HN23230	Candidatus Mycoplasma haemobos	Haemaphysalis longicornis	PP937275
HN23231	Candidatus Mycoplasma haemobos	Haemaphysalis longicornis	PP937276
HN23235	Candidatus Mycoplasma haemobos	Haemaphysalis longicornis	PP937277
HN23238	Candidatus Mycoplasma haemobos	Haemaphysalis longicornis	PP937278
HN23240	Candidatus Mycoplasma haemobos	Haemaphysalis longicornis	PP937279
HN23242	Candidatus Mycoplasma haemobos	Haemaphysalis longicornis	PP937280
HN23243	Candidatus Mycoplasma haemobos	Haemaphysalis longicornis	PP937281
HN23245	Candidatus Mycoplasma haemobos	Haemaphysalis longicornis	PP937282
HN23248	Candidatus Mycoplasma haemobos	Haemaphysalis longicornis	PP937283
HN23250	Candidatus Mycoplasma haemobos	Haemaphysalis longicornis	PP937284
HN23255	Candidatus Mycoplasma haemobos	Haemaphysalis longicornis	PP937285
HN23270	Mycoplasma haemofelis	Cat	PP937442
HN23272	Mycoplasma haemofelis	Cat	PP937443
HN23274	Mycoplasma haemofelis	Cat	PP937444
HN23277	Mycoplasma haemofelis	Cat	PP937445
HN23280	Mycoplasma haemofelis	Rhinpicephalus sanguineus sensu lato	PP937446
HN23285	Mycoplasma haemofelis	Rhinpicephalus sanguineus sensu lato	PP937447
HN23290	Mycoplasma haemofelis	Rhipicephalus microplus	PP937448
HN23292	Mycoplasma haemofelis	Rhipicephalus microplus	PP937449
HN23295	Mycoplasma haemofelis	Rhipicephalus microplus	PP937450
HN23298	Mycoplasma haemofelis	Rhipicephalus microplus	PP937451
HN23300	Mycoplasma haemofelis	Rhipicephalus microplus	PP937452
HN23302	Mycoplasma haemofelis	Rhipicephalus microplus	PP937453
HN23305	Mycoplasma haemofelis	Rhipicephalus microplus	PP937454
HN23309	Mycoplasma haemofelis	Rhipicephalus microplus	PP937455
HN23312	Mycoplasma haemofelis	Rhipicephalus microplus	PP937456
HN23355	Mycoplasma haemofelis	Haemaphysalis longicornis	PP937457
HN23357	Mycoplasma haemofelis	Haemaphysalis longicornis	PP937458
HN23358	Mycoplasma haemofelis	Haemaphysalis longicornis	PP937459
HN23361	Mycoplasma haemofelis	Haemaphysalis longicornis	PP937460
HN23366	Mycoplasma haemofelis	Haemaphysalis longicornis	PP937461
HN23368	Mycoplasma haemofelis	Haemaphysalis longicornis	PP937462
HN23370	Mycoplasma haemofelis	Haemaphysalis longicornis	PP937463
HN23375	Mycoplasma haemofelis	Haemaphysalis longicornis	PP937464
HN23379	Mycoplasma haemofelis	Haemaphysalis longicornis	PP937465
HN23382	Mycoplasma haemofelis	Haemaphysalis longicornis	PP937466
HN23384	Mycoplasma haemofelis	Haemaphysalis longicornis	PP937467
HN23388	Mycoplasma haemofelis	Haemaphysalis longicornis	PP937468
HN23391	Mycoplasma haemofelis	Haemaphysalis longicornis	PP937469
HN23392	Mycoplasma haemofelis	Haemaphysalis longicornis	PP937470
HN23397	Mycoplasma haemofelis	Haemaphysalis longicornis	PP937471
HN23400	Mycoplasma haemofelis	Haemaphysalis longicornis	PP937472
HN23405	Mycoplasma haemofelis	Haemaphysalis longicornis	PP937473
HN23406	Mycoplasma haemofelis	Haemaphysalis longicornis	PP937474
HN23409	Mycoplasma haemofelis	Haemaphysalis longicornis	PP937475
HN23411	Mycoplasma haemofelis	Haemaphysalis longicornis	PP937476
HN23415	Mycoplasma haemofelis	Haemaphysalis longicornis	PP937477
HN23419	Mycoplasma haemofelis	Haemaphysalis longicornis	PP937478
HN23423	Mycoplasma haemofelis	Haemaphysalis longicornis	PP937479
HN23425	Mycoplasma haemofelis	Haemaphysalis longicornis	PP937480
HN23426	Mycoplasma haemofelis	Haemaphysalis longicornis	PP937481
HN23429	Mycoplasma haemofelis	Haemaphysalis longicornis	PP937482
HN23500	Candidatus Mycoplasma haemominutum	Cat	PP937286
HN23503	Candidatus Mycoplasma haemominutum	Cat	PP937287
HN23505	Candidatus Mycoplasma haemominutum	Cat	PP937288
HN23508	Candidatus Mycoplasma haemominutum	Cat	PP937289
HN23509	Candidatus Mycoplasma haemominutum	Cat	PP937290
HN23512	Candidatus Mycoplasma haemominutum	Cat	PP937291
HN23515	Candidatus Mycoplasma haemominutum	Cat	PP937292
HN23517	Candidatus Mycoplasma haemominutum	Cat	PP937293
HN23519	Candidatus Mycoplasma haemominutum	Cat	PP937294
HN23521	Candidatus Mycoplasma haemominutum	Cat	PP937295
HN23524	Candidatus Mycoplasma haemominutum	Cat	PP937296
HN23525	Candidatus Mycoplasma haemominutum	Cat	PP937297
HN23527	Candidatus Mycoplasma haemominutum	Cat	PP937298
HN23529	Candidatus Mycoplasma haemominutum	Cat	PP937299
HN23531	Candidatus Mycoplasma haemominutum	Cat	PP937300
HN23533	Candidatus Mycoplasma haemominutum	Cat	PP937301
HN23535	Candidatus Mycoplasma haemominutum	Cat	PP937302
HN23538	Candidatus Mycoplasma haemominutum	Cat	PP937303
HN23540	Candidatus Mycoplasma haemominutum	Cat	PP937304
HN23542	Candidatus Mycoplasma haemominutum	Cat	PP937305
HN23546	Candidatus Mycoplasma haemominutum	Cat	PP937306
HN23550	Candidatus Mycoplasma haemominutum	Rhinpicephalus sanguineus sensu lato	PP937307
HN23553	Candidatus Mycoplasma haemominutum	Rhinpicephalus sanguineus sensu lato	PP937308
HN23558	Candidatus Mycoplasma haemominutum	Rhinpicephalus sanguineus sensu lato	PP937309
HN23563	Candidatus Mycoplasma haemominutum	Rhinpicephalus sanguineus sensu lato	PP937310
HN23565	Candidatus Mycoplasma haemominutum	Rhinpicephalus sanguineus sensu lato	PP937311
HN23568	Candidatus Mycoplasma haemominutum	Rhinpicephalus sanguineus sensu lato	PP937312
HN23572	Candidatus Mycoplasma haemominutum	Rhinpicephalus sanguineus sensu lato	PP937313
HN23576	Candidatus Mycoplasma haemominutum	Rhinpicephalus sanguineus sensu lato	PP937314
HN23577	Candidatus Mycoplasma haemominutum	Rhinpicephalus sanguineus sensu lato	PP937315
HN23583	Candidatus Mycoplasma haemominutum	Rhinpicephalus sanguineus sensu lato	PP937316
HN23588	Candidatus Mycoplasma haemominutum	Rhinpicephalus sanguineus sensu lato	PP937317
HN23593	Candidatus Mycoplasma haemominutum	Rhipicephalus microplus	PP937318
HN23596	Candidatus Mycoplasma haemominutum	Rhipicephalus microplus	PP937319
HN23598	Candidatus Mycoplasma haemominutum	Rhipicephalus microplus	PP937320
HN23599	Candidatus Mycoplasma haemominutum	Rhipicephalus microplus	PP937321
HN23603	Candidatus Mycoplasma haemominutum	Rhipicephalus microplus	PP937322
HN23605	Candidatus Mycoplasma haemominutum	Rhipicephalus microplus	PP937323
HN23607	Candidatus Mycoplasma haemominutum	Rhipicephalus microplus	PP937324
HN23609	Candidatus Mycoplasma haemominutum	Rhipicephalus microplus	PP937325
HN23612	Candidatus Mycoplasma haemominutum	Rhipicephalus microplus	PP937326
HN23615	Candidatus Mycoplasma haemominutum	Rhipicephalus microplus	PP937327
HN23618	Candidatus Mycoplasma haemominutum	Rhipicephalus microplus	PP937328
HN23619	Candidatus Mycoplasma haemominutum	Rhipicephalus microplus	PP937329
HN23622	Candidatus Mycoplasma haemominutum	Rhipicephalus microplus	PP937330
HN23628	Candidatus Mycoplasma haemominutum	Rhipicephalus microplus	PP937331
HN23629	Candidatus Mycoplasma haemominutum	Rhipicephalus microplus	PP937332
HN23630	Candidatus Mycoplasma haemominutum	Rhipicephalus microplus	PP937333
HN23635	Candidatus Mycoplasma haemominutum	Rhipicephalus microplus	PP937334
HN23637	Candidatus Mycoplasma haemominutum	Rhipicephalus microplus	PP937335
HN23638	Candidatus Mycoplasma haemominutum	Rhipicephalus microplus	PP937336
HN23640	Candidatus Mycoplasma haemominutum	Rhipicephalus microplus	PP937337
HN23642	Candidatus Mycoplasma haemominutum	Rhipicephalus microplus	PP937338
HN23644	Candidatus Mycoplasma haemominutum	Rhipicephalus microplus	PP937339
HN23646	Candidatus Mycoplasma haemominutum	Rhipicephalus microplus	PP937340
HN23649	Candidatus Mycoplasma haemominutum	Rhipicephalus microplus	PP937341
HN23652	Candidatus Mycoplasma haemominutum	Haemaphysalis longicornis	PP937342
HN23654	Candidatus Mycoplasma haemominutum	Haemaphysalis longicornis	PP937343
HN23655	Candidatus Mycoplasma haemominutum	Haemaphysalis longicornis	PP937344
HN23657	Candidatus Mycoplasma haemominutum	Haemaphysalis longicornis	PP937345
HN23660	Candidatus Mycoplasma haemominutum	Haemaphysalis longicornis	PP937346
HN23662	Candidatus Mycoplasma haemominutum	Haemaphysalis longicornis	PP937347
HN23663	Candidatus Mycoplasma haemominutum	Haemaphysalis longicornis	PP937348
HN23666	Candidatus Mycoplasma haemominutum	Haemaphysalis longicornis	PP937349
HN23669	Candidatus Mycoplasma haemominutum	Haemaphysalis longicornis	PP937350
HN23673	Candidatus Mycoplasma haemominutum	Haemaphysalis longicornis	PP937351
HN23675	Candidatus Mycoplasma haemominutum	Haemaphysalis longicornis	PP937352
HN23677	Candidatus Mycoplasma haemominutum	Haemaphysalis longicornis	PP937353
HN23678	Candidatus Mycoplasma haemominutum	Haemaphysalis longicornis	PP937354
HN23681	Candidatus Mycoplasma haemominutum	Haemaphysalis longicornis	PP937355
HN23684	Candidatus Mycoplasma haemominutum	Haemaphysalis longicornis	PP937356
HN23685	Candidatus Mycoplasma haemominutum	Haemaphysalis longicornis	PP937357
HN23688	Candidatus Mycoplasma haemominutum	Haemaphysalis longicornis	PP937358
HN23689	Candidatus Mycoplasma haemominutum	Haemaphysalis longicornis	PP937359
HN23690	Candidatus Mycoplasma haemominutum	Haemaphysalis longicornis	PP937360
HN23692	Candidatus Mycoplasma haemominutum	Haemaphysalis longicornis	PP937361
HN23694	Candidatus Mycoplasma haemominutum	Haemaphysalis longicornis	PP937362
HN23696	Candidatus Mycoplasma haemominutum	Haemaphysalis longicornis	PP937363
HN23699	Candidatus Mycoplasma haemominutum	Haemaphysalis longicornis	PP937364
HN23700	Candidatus Mycoplasma haemominutum	Haemaphysalis longicornis	PP937365
HN23703	Candidatus Mycoplasma haemominutum	Haemaphysalis longicornis	PP937366
HN23704	Candidatus Mycoplasma haemominutum	Haemaphysalis longicornis	PP937367
HN23705	Candidatus Mycoplasma haemominutum	Haemaphysalis longicornis	PP937368
HN23708	Candidatus Mycoplasma haemominutum	Haemaphysalis longicornis	PP937369
HN23711	Candidatus Mycoplasma haemominutum	Haemaphysalis longicornis	PP937370
HN23714	Candidatus Mycoplasma haemominutum	Haemaphysalis longicornis	PP937371
HN23718	Candidatus Mycoplasma haemominutum	Haemaphysalis longicornis	PP937372
HN23725	Candidatus Mycoplasma haemominutum	Haemaphysalis longicornis	PP937373
HN23726	Candidatus Mycoplasma haemominutum	Haemaphysalis longicornis	PP937374
HN23730	Candidatus Mycoplasma haemominutum	Haemaphysalis longicornis	PP937375
HN23734	Candidatus Mycoplasma haemominutum	Haemaphysalis longicornis	PP937376
HN23741	Candidatus Mycoplasma haemominutum	Haemaphysalis longicornis	PP937377
HN23744	Candidatus Mycoplasma haemominutum	Haemaphysalis longicornis	PP937378
HN23745	Candidatus Mycoplasma haemominutum	Haemaphysalis longicornis	PP937379
HN23749	Candidatus Mycoplasma haemominutum	Haemaphysalis longicornis	PP937380
HN23751	Candidatus Mycoplasma haemominutum	Haemaphysalis longicornis	PP937381
HN23753	Candidatus Mycoplasma haemominutum	Haemaphysalis longicornis	PP937382
HN23758	Candidatus Mycoplasma haemominutum	Haemaphysalis longicornis	PP937383
HN23759	Candidatus Mycoplasma haemominutum	Haemaphysalis longicornis	PP937384
HN23762	Candidatus Mycoplasma haemominutum	Haemaphysalis longicornis	PP937385
HN23767	Candidatus Mycoplasma haemominutum	Haemaphysalis longicornis	PP937386
HN23768	Candidatus Mycoplasma haemominutum	Haemaphysalis longicornis	PP937387
HN23772	Candidatus Mycoplasma haemominutum	Haemaphysalis longicornis	PP937388
HN23775	Candidatus Mycoplasma haemominutum	Haemaphysalis longicornis	PP937389
HN23777	Candidatus Mycoplasma haemominutum	Haemaphysalis longicornis	PP937390
HN23783	Candidatus Mycoplasma haemominutum	Haemaphysalis longicornis	PP937391
HN23786	Candidatus Mycoplasma haemominutum	Haemaphysalis longicornis	PP937392
HN23790	Candidatus Mycoplasma haemominutum	Haemaphysalis longicornis	PP937393
HN23794	Candidatus Mycoplasma haemominutum	Haemaphysalis longicornis	PP937394
HN23799	Candidatus Mycoplasma haemominutum	Haemaphysalis longicornis	PP937395
HN23804	Candidatus Mycoplasma haemominutum	Haemaphysalis longicornis	PP937396
HN23809	Candidatus Mycoplasma haemominutum	Haemaphysalis longicornis	PP937397
HN23816	Candidatus Mycoplasma haemominutum	Haemaphysalis longicornis	PP937398
HN23818	Candidatus Mycoplasma haemominutum	Haemaphysalis longicornis	PP937399
HN23819	Candidatus Mycoplasma haemominutum	Haemaphysalis longicornis	PP937400
HN23821	Candidatus Mycoplasma haemominutum	Haemaphysalis longicornis	PP937401
HN23824	Candidatus Mycoplasma haemominutum	Haemaphysalis longicornis	PP937402
HN23826	Candidatus Mycoplasma haemominutum	Haemaphysalis longicornis	PP937403
HN23828	Candidatus Mycoplasma haemominutum	Haemaphysalis longicornis	PP937404
HN23829	Candidatus Mycoplasma haemominutum	Haemaphysalis longicornis	PP937405
HN23832	Candidatus Mycoplasma haemominutum	Haemaphysalis longicornis	PP937406
HN23835	Candidatus Mycoplasma haemominutum	Haemaphysalis longicornis	PP937407
HN23838	Candidatus Mycoplasma haemominutum	Haemaphysalis longicornis	PP937408
HN23841	Candidatus Mycoplasma haemominutum	Haemaphysalis longicornis	PP937409
HN23843	Candidatus Mycoplasma haemominutum	Haemaphysalis longicornis	PP937410
HN23846	Candidatus Mycoplasma haemominutum	Haemaphysalis longicornis	PP937411
HN23847	Candidatus Mycoplasma haemominutum	Haemaphysalis longicornis	PP937412
HN23849	Candidatus Mycoplasma haemominutum	Haemaphysalis longicornis	PP937413
HN23850	Candidatus Mycoplasma haemominutum	Haemaphysalis longicornis	PP937414
HN23852	Candidatus Mycoplasma haemominutum	Haemaphysalis longicornis	PP937415
HN23855	Candidatus Mycoplasma haemominutum	Haemaphysalis longicornis	PP937416
HN23856	Candidatus Mycoplasma haemominutum	Haemaphysalis longicornis	PP937417
HN23860	Candidatus Mycoplasma haemominutum	Haemaphysalis longicornis	PP937418
HN23862	Candidatus Mycoplasma haemominutum	Haemaphysalis longicornis	PP937419
HN23863	Candidatus Mycoplasma haemominutum	Haemaphysalis longicornis	PP937420
HN23866	Candidatus Mycoplasma haemominutum	Haemaphysalis longicornis	PP937421
HN23868	Candidatus Mycoplasma haemominutum	Haemaphysalis longicornis	PP937422
HN23869	Candidatus Mycoplasma haemominutum	Haemaphysalis longicornis	PP937423
HN23870	Candidatus Mycoplasma haemominutum	Haemaphysalis longicornis	PP937424
HN23874	Candidatus Mycoplasma haemominutum	Haemaphysalis longicornis	PP937425
HN23877	Candidatus Mycoplasma haemominutum	Haemaphysalis longicornis	PP937426
HN23880	Candidatus Mycoplasma haemominutum	Haemaphysalis longicornis	PP937427
HN23882	Candidatus Mycoplasma haemominutum	Haemaphysalis longicornis	PP937428
HN23886	Candidatus Mycoplasma haemominutum	Haemaphysalis longicornis	PP937429
HN23888	Candidatus Mycoplasma haemominutum	Haemaphysalis longicornis	PP937430
HN23892	Candidatus Mycoplasma haemominutum	Haemaphysalis longicornis	PP937431
HN23894	Candidatus Mycoplasma haemominutum	Haemaphysalis longicornis	PP937432
HN23895	Candidatus Mycoplasma haemominutum	Haemaphysalis longicornis	PP937433
HN23898	Candidatus Mycoplasma haemominutum	Haemaphysalis longicornis	PP937434
HN23902	Candidatus Mycoplasma haemominutum	Haemaphysalis longicornis	PP937435
HN23905	Candidatus Mycoplasma haemominutum	Haemaphysalis longicornis	PP937436
HN23908	Candidatus Mycoplasma haemominutum	Haemaphysalis longicornis	PP937437
HN23912	Candidatus Mycoplasma haemominutum	Haemaphysalis longicornis	PP937438
HN23917	Candidatus Mycoplasma haemominutum	Haemaphysalis longicornis	PP937439
HN23924	Candidatus Mycoplasma haemominutum	Haemaphysalis longicornis	PP937440
HN23929	Candidatus Mycoplasma haemominutum	Haemaphysalis longicornis	PP937441
